# Supplementary material for: Immunomodulatory effects of dietary methionine supplementation in rainbow trout (Oncorhynchus mykiss) juveniles: insights following vaccination and infection response against Yersinia ruckeri
Source: Front Immunol. 2025 Nov 3;16:1706922. doi: 10.3389/fimmu.2025.1706922 (PMC12620199; doi:10.3389/fimmu.2025.1706922)
Supplement: Supplementary file 2 [file DataSheet1.xlsx]

## Sheet: MET_vac_24
ProteinAccessions	ProteinDescriptions	p-value	q-value	FoldChange	Regulation
A0A060XYF3	Ig-like domain-containing protein	4.54554e-06	0.00210913	-4.25792	down
A0A060WHH0;A0A060X1Y8	IF rod domain-containing protein	0.000527306	0.031338	-1.49421	down
A0A060XH24	Transcobalamin-like C-terminal domain-containing protein	0.000540311	0.031338	-0.892579	down
A0A060X2P7	Coagulation factor IX	0.000779175	0.0401708	-0.881611	down
A0A060ZEQ3	Lipocalin/cytosolic fatty-acid binding domain-containing protein	0.00031016	0.0239857	-0.58692	down
A0A060XCX2	Cystatin LXN-type domain-containing protein	0.000214065	0.0198653	-0.558343	down
A0A060WC68	Lipocalin 15	0.00105598	0.0489977	0.809231	up
A0A060YLA8	Apolipoprotein C Ib	7.25395e-05	0.00841458	1.56792	up
A0A060XZH2	Fibrinogen C-terminal domain-containing protein	1.23928e-05	0.00287514	1.64494	up
A0A060YFI6	Complement component C7	5.39825e-05	0.00834929	2.73399	up

## Sheet: CTRL_naïve_24
ProteinAccessions	ProteinDescriptions	p-value	q-value	FoldChange	Regulation
A0A060WGU6	Angiotensinogen	0.000307636	0.0356858	0.788652	up
A0A060WAZ9	CD44 antigen	0.000486265	0.0451254	1.129	up
A0A060XZH2	Fibrinogen C-terminal domain-containing protein	2.27066e-05	0.0105359	1.81616	up
A0A060YFI6	Complement component C7	0.00026186	0.0356858	2.44241	up
A0A060WCY0	Carboxylic ester hydrolase	0.000188348	0.0356858	2.71252	up

## Sheet: MET_naïve_24
ProteinAccessions	ProteinDescriptions	p-value	q-value	FoldChange	Regulation
A0A060W8D1	Clusterin	0.000615921	0.0204134	-1.37054	down
A0A060WHH0;A0A060X1Y8	IF rod domain-containing protein	0.00165019	0.0450405	-1.1049	down
A0A060XH24	Transcobalamin-like C-terminal domain-containing protein	0.000554003	0.0204134	-1.04636	down
A0A060ZEQ3	Lipocalin/cytosolic fatty-acid binding domain-containing protein	8.40434e-05	0.0170315	-0.982711	down
A0A060WQP1	Protein disulfide-isomerase	0.000281266	0.0170315	-0.980747	down
A0A060WDP8;A0A060XK25	Elongation factor 1-alpha	0.00080676	0.023396	-0.937973	down
A0A060VRK1	EGF-like domain-containing protein	0.000330353	0.0170315	-0.640882	down
A0A060Y9M1	Serotransferrin	0.000228723	0.0170315	-0.343963	down
A0A060YJM8	VWFA domain-containing protein	0.00059299	0.0204134	0.395248	up
A0A060X7U1	Macrophage stimulating 1	0.000312541	0.0170315	0.52332	up
A0A060W3H4	Vitellinogen open beta-sheet domain-containing protein	0.000786535	0.023396	0.631247	up
A0A060WAZ9	CD44 antigen	0.000303644	0.0170315	0.92265	up
A0A060YLA8	Apolipoprotein C Ib	0.000445873	0.0204134	0.930722	up
A0A060WGU6	Angiotensinogen	0.000311557	0.0170315	1.10675	up
A0A060WQM5	Anaphylatoxin-like domain-containing protein	0.000588682	0.0204134	1.16183	up
A0A060XZH2	Fibrinogen C-terminal domain-containing protein	2.43985e-05	0.0113209	1.7515	up
A0A060YFI6	Complement component C7	0.000310255	0.0170315	2.36898	up

## Sheet: CTRL_vac_48
ProteinAccessions	Protein	p-value	q-value	FoldChange	Regulation
A0A060WHH0;A0A060X1Y8	IF rod domain-containing protein	0.00239139	0.045422	-1.87775	down
A0A060Z5Y4	Uncharacterized protein	0.00344296	0.0499229	-1.84034	down
A0A060YQ06	EMI domain-containing protein	0.0025452	0.045422	-1.61274	down
A0A060Z1M7	EGF-like domain-containing protein (Fragment)	0.000412887	0.0159649	-1.40948	down
A0A060XDX9;A0A060XTB0	Thrombospondin-like N-terminal domain-containing protein;VWFA domain-containing protein	0.000940534	0.031172	-1.38744	down
A0A060XH24	Transcobalamin-like C-terminal domain-containing protein	0.000406275	0.0159649	-1.12052	down
A0A060Y4C1	SMB domain-containing protein	0.00250287	0.045422	-1.10779	down
A0A060VVB7	LTD domain-containing protein	0.00296729	0.0491722	-1.09813	down
A0A060Y7H2	Apolipoprotein A-IV	0.000472525	0.0168655	-1.07713	down
A0A060WQP1	Protein disulfide-isomerase	0.0016756	0.0353399	-0.886788	down
A0A060WDP8;A0A060XK25	Elongation factor 1-alpha	0.0018464	0.0372491	-0.848864	down
A0A060ZEQ3	Lipocalin/cytosolic fatty-acid binding domain-containing protein	7.86853e-05	0.007302	-0.825585	down
A0A060WP75	Follistatin-related protein 1	0.001549	0.0353399	-0.767667	down
A0A060WX77	Serpin domain-containing protein	0.00266401	0.0457816	-0.645195	down
A0A060YPM2	SMB domain-containing protein	0.00129632	0.0334161	0.419642	up
A0A060X7U1	Macrophage stimulating 1	0.0016333	0.0353399	0.616131	up
A0A060YFX4	Secreted phosphoprotein 24	1.70397e-05	0.00263548	0.711741	up
A0A060W3H4	Vitellinogen open beta-sheet domain-containing protein	0.00122554	0.0334161	0.886862	up
A0A060YLA8	Apolipoprotein C Ib	0.00320697	0.0496012	0.895301	up
A0A060X2K3	Alpha-2-macroglobulin-like	0.000195386	0.0129513	1.09569	up
A0A060WHT8	Complement component 7b	0.00029852	0.0154708	1.17823	up
A0A060X6Y9	Tubulin beta chain	0.00316653	0.0496012	1.18518	up
A0A060YQ67	Sushi domain-containing protein	0.00140702	0.034361	1.20816	up
A0A060Y5Z9	SMB domain-containing protein	0.00129622	0.0334161	1.24871	up
A0A060WA03;A0A060XHF8	Metalloproteinase inhibitor 2	0.000333423	0.0154708	1.29195	up
A0A060WGU6	Angiotensinogen	3.79655e-05	0.004404	1.3088	up
A0A060WYY3	Phospholipid transfer protein	0.0033198	0.0496899	1.41002	up
A0A060YQ40	Ig-like domain-containing protein	3.70945e-06	0.00157291	1.51782	up
A0A060WCY0	Carboxylic ester hydrolase	0.000320446	0.0154708	1.95648	up
A0A060XZH2	Fibrinogen C-terminal domain-containing protein	6.7798e-06	0.00157291	1.96705	up
A0A060YFI6	Complement component C7	0.000143363	0.0110868	2.59308	up
A0A060YEC0	Hemoglobin, beta adult 2	0.00108038	0.0334161	2.99031	up

## Sheet: MET_vac_48
ProteinAccessions	ProteinDescriptions	p-value	q-value	FoldChange	Regulation
A0A060Z1M7	EGF-like domain-containing protein (Fragment)	9.60075e-05	0.0111369	-1.45263	down
A0A060YMR5	SRCR domain-containing protein	0.000225665	0.0174514	-1.01377	down
A0A060WC68	Lipocalin 15	0.000706728	0.0409902	1.09481	up
A0A060X2K3	Alpha-2-macroglobulin-like	0.00046122	0.0305723	1.17628	up
A0A060WGU6	Angiotensinogen	7.02049e-05	0.0111369	1.22899	up
A0A060WA03;A0A060XHF8	Metalloproteinase inhibitor 2	0.000179095	0.0166201	1.23927	up
A0A060XZH2	Fibrinogen C-terminal domain-containing protein	3.33776e-06	0.00154872	2.19633	up
A0A060YFI6	Complement component C7	8.22699e-05	0.0111369	2.72555	up

## Sheet: CTRL_naïve_48
ProteinAccessions	ProteinDescriptions	p-value	q-value	FoldChange	Regulation
A0A060Z6P8	TSP C-terminal domain-containing protein (Fragment)	0.000811159	0.0289521	-1.96171	down
A0A060W8D1	Clusterin	0.000371145	0.0255464	-1.94942	down
A0A060Z1M7	EGF-like domain-containing protein (Fragment)	5.67938e-05	0.00658808	-1.75448	down
A0A060Z5Y4	Uncharacterized protein	0.00243322	0.0446809	-1.62392	down
A0A060WQP1	Protein disulfide-isomerase	0.000510128	0.0255464	-1.40295	down
A0A060XH24	Transcobalamin-like C-terminal domain-containing protein	0.000755936	0.0289521	-1.29672	down
A0A060Y722	MD-2-related lipid-recognition domain-containing protein	0.00260711	0.0448037	-1.28665	down
A0A060YMR5	SRCR domain-containing protein	0.00210047	0.0446809	-1.21067	down
A0A060WP75	Follistatin-related protein 1	0.00250367	0.0446809	-1.14214	down
A0A060WDP8;A0A060XK25	Elongation factor 1-alpha	0.00145542	0.0355428	-0.978823	down
A0A060WGQ2	Delta-like protein	0.00163007	0.0378177	-0.905453	down
A0A060ZEQ3	Lipocalin/cytosolic fatty-acid binding domain-containing protein	0.00117058	0.0306561	-0.903154	down
A0A060WX77	Serpin domain-containing protein	1.49173e-05	0.00393206	-0.841166	down
A0A060Y9M1	Serotransferrin	0.00218337	0.0446809	-0.224975	down
A0A060WUN3	Alpha-2-macroglobulin-like	0.00113879	0.0306561	0.374695	up
A0A060X7U1	Macrophage stimulating 1	0.000394546	0.0255464	0.642215	up
A0A060WAZ9	CD44 antigen	0.000930552	0.0306561	0.663665	up
A0A060WC68	Lipocalin 15	0.000611945	0.025813	0.843876	up
A0A060WQM5	Anaphylatoxin-like domain-containing protein	0.000463862	0.0255464	0.978818	up
A0A060Y5Z9	SMB domain-containing protein	0.00232572	0.0446809	1.13516	up
A0A060X2K3	Alpha-2-macroglobulin-like	4.58354e-05	0.00658808	1.2097	up
A0A060YLA8	Apolipoprotein C Ib	0.00112546	0.0306561	1.40541	up
B5AXN8	chitinase	0.00055057	0.0255464	1.50379	up
A0A060YQ40	Ig-like domain-containing protein	0.00118925	0.0306561	1.60016	up
A0A060XZH2	Fibrinogen C-terminal domain-containing protein	1.69485e-05	0.00393206	1.95225	up
A0A060YFI6	Complement component C7	0.00230407	0.0446809	2.18306	up
A0A060WCY0	Carboxylic ester hydrolase	0.00028263	0.0255464	2.73034	up

## Sheet: MET_naïve_48
ProteinAccessions	ProteinDescriptions	p-value	q-value	FoldChange	Regulation
A0A060YRD9	Ig-like domain-containing protein (Fragment)	0.00236216	0.0264275	-3.5681	down
A0A060Y4C1	SMB domain-containing protein	8.24405e-05	0.0063754	-2.05139	down
A0A060YFJ5;A0A060ZE03	SPARC;SPARC (Fragment)	0.00143708	0.0222412	-2.04756	down
A0A060W8D1	Clusterin	0.000543714	0.0144259	-1.85948	down
A0A060Z1M7	EGF-like domain-containing protein (Fragment)	5.35279e-05	0.0063754	-1.85451	down
A0A060Z5Y4	Uncharacterized protein	0.000932041	0.0172987	-1.84131	down
A0A060VVB7	LTD domain-containing protein	0.000590714	0.0144259	-1.60792	down
A0A060YVB8	Ig-like domain-containing protein	0.00687624	0.0481086	-1.5951	down
A0A060XLX2	Periostin	0.00280526	0.0282965	-1.52316	down
A0A060YMR5	SRCR domain-containing protein	7.23359e-05	0.0063754	-1.46849	down
A0A060YQ06	EMI domain-containing protein	0.00641761	0.0472662	-1.45469	down
A0A060YQ48	Cathepsin L	0.00254248	0.0264275	-1.45389	down
A0A060WP75	Follistatin-related protein 1	0.000707901	0.0152578	-1.45212	down
A0A060XH24	Transcobalamin-like C-terminal domain-containing protein	7.78189e-05	0.0063754	-1.41617	down
A0A060XXR7	Glutathione peroxidase	0.000379826	0.0133475	-1.39635	down
A0A060X162	Fibrillar collagen NC1 domain-containing protein	0.00192277	0.0262402	-1.30864	down
A0A060Z757	Lipid transport open beta-sheet domain-containing protein	0.00241293	0.0264275	-1.18946	down
A0A060Z3P7	DRBM domain-containing protein (Fragment)	0.000270648	0.0121689	-1.18638	down
A0A060WQP1	Protein disulfide-isomerase	0.00072343	0.0152578	-1.17854	down
A0A060XA94	Apolipoprotein A-IV	0.00138949	0.0222412	-1.13725	down
A0A060Z0N7	Transglutaminase-like domain-containing protein	0.00780309	0.0498669	-1.12685	down
A0A060ZEQ3	Lipocalin/cytosolic fatty-acid binding domain-containing protein	0.00255968	0.0264275	-1.05684	down
A0A060XDX9;A0A060XTB0	Thrombospondin-like N-terminal domain-containing protein;VWFA domain-containing protein	0.00816786	0.0498669	-1.02434	down
A0A060WXL1	Myb-like domain-containing protein	0.00149758	0.0222412	-1.01164	down
A0A060YFW7	Sushi domain-containing protein 2	0.00808707	0.0498669	-1.00129	down
A0A060YSC5;A0A060Z045	Transforming growth factor-beta-induced protein ig-h3 (Fragment);Transforming growth factor-beta-induced protein ig-h3	0.00632058	0.0472662	-0.998422	down
A0A060Z6P8	TSP C-terminal domain-containing protein (Fragment)	0.0013608	0.0222412	-0.991489	down
A0A060YC37	Cystatin B	0.0047311	0.0398463	-0.969896	down
A0A060X9D3	Serpin domain-containing protein	0.00560229	0.0440587	-0.951878	down
A0A060VQZ6	Collagen alpha-3(VI) chain	0.00771702	0.0498669	-0.945754	down
A0A060WDP8;A0A060XK25	Elongation factor 1-alpha	0.0017577	0.0247144	-0.877755	down
A0A060X2P7	Coagulation factor IX	0.00055894	0.0144259	-0.793002	down
A0A060ZGA8	Alpha-macroglobulin-like TED domain-containing protein	0.00244014	0.0264275	-0.766428	down
A0A060WX77	Serpin domain-containing protein	0.000402728	0.0133475	-0.764668	down
A0A060Z585	Transglutaminase C-terminal domain-containing protein	0.00291052	0.0287336	-0.759887	down
A0A060WGQ2	Delta-like protein	0.00300368	0.0290356	-0.726737	down
A0A060Z7F0	MHD domain-containing protein	0.00489491	0.0398463	-0.703244	down
A0A060XPI6	Apolipoprotein M	0.00441655	0.0379496	-0.670101	down
A0A060YBL9	VWFC domain-containing protein	0.0070504	0.0481086	-0.657659	down
A0A060XN19	Cathepsin propeptide inhibitor domain-containing protein	0.00486982	0.0398463	-0.634029	down
A0A060Z272	Uncharacterized protein	0.00810535	0.0498669	-0.494614	down
A0A060Y5T9	Cystatin fetuin-B-type domain-containing protein	0.00760505	0.0498669	-0.401132	down
A0A060Y9M1	Serotransferrin	0.00153388	0.0222412	-0.372343	down
A0A060YDR3	Complement component C8 beta chain	0.00239968	0.0264275	0.46352	up
A0A060WZ23;A0A060YFT4;C1BG62;Q9PT09	Ubiquitin-ribosomal protein eS31 fusion protein;Ubiquitin-ribosomal protein eS31 fusion protein;Ubiquitin-ribosomal protein eL40 fusion protein;Ubiquitin-ribosomal protein eL40 fusion protein	0.00739408	0.0497225	0.59411	up
A0A060X7U1	Macrophage stimulating 1	0.000581712	0.0144259	0.622279	up
A0A060WJB1	B30.2/SPRY domain-containing protein	0.00600528	0.0456795	0.686653	up
A0A060WZS1;Q6PUV9	14-3-3 protein epsilon	0.000181077	0.0102345	0.691554	up
A0A060WC68	Lipocalin 15	0.000851374	0.0164599	0.701107	up
A0A060WSC4	Zona pellucida sperm-binding protein 4	0.00256302	0.0264275	0.806617	up
A0A060WA03;A0A060XHF8	Metalloproteinase inhibitor 2	0.00785856	0.0498669	0.823319	up
A0A060XA08	Peptidase M20 dimerisation domain-containing protein	0.0042287	0.037733	0.868142	up
A0A060VUA9;A0A060XMI6	Triosephosphate isomerase	0.00700238	0.0481086	0.913535	up
A0A060WGU6	Angiotensinogen	0.000198513	0.0102345	1.02602	up
A0A060YQ67	Sushi domain-containing protein	0.0039982	0.0371447	1.03827	up
A0A060Z6M4	Alpha-2-macroglobulin bait region domain-containing protein	0.00400266	0.0371447	1.06673	up
A0A060Y0R7	ferroxidase	0.00535652	0.0428521	1.11793	up
A0A060X2K3	Alpha-2-macroglobulin-like	9.90614e-05	0.00656635	1.1194	up
A0A060Y9S3	Inter-alpha-trypsin inhibitor heavy chain 2	0.00685677	0.0481086	1.13292	up
A0A060YLA8	Apolipoprotein C Ib	0.000652573	0.0151397	1.14203	up
A0A060WRW9	Complement C3/4/5 macroglobulin domain-containing protein	0.00673958	0.0481086	1.18906	up
A0A060Y552	Vitellogenin domain-containing protein	0.00240405	0.0264275	1.26369	up
A0A060WQM5	Anaphylatoxin-like domain-containing protein	0.000537603	0.0144259	1.27749	up
A0A060YQ40	Ig-like domain-containing protein	0.000314713	0.0121689	1.28855	up
A0A060WX43	6-phosphogluconate dehydrogenase, decarboxylating	0.00227691	0.0264275	1.32334	up
A0A060X6Y9	Tubulin beta chain	0.00213256	0.0264275	1.32726	up
A0A060Y868	Ig-like domain-containing protein	0.00103142	0.0184069	1.3642	up
A0A060XZH2	Fibrinogen C-terminal domain-containing protein	1.46313e-05	0.0063754	1.72211	up
A0A060X4R5	C1q domain-containing protein	0.00204669	0.0264275	1.78964	up
B5AXN8	chitinase	0.00030528	0.0121689	1.81627	up
A0A060YFI6	Complement component C7	0.000837552	0.0164599	1.82323	up
A0A060X865	Uncharacterized protein	0.00421189	0.037733	1.94643	up
Q9DFJ1	Chemotaxin (Fragment)	0.00579557	0.0448191	2.09923	up
A0A060YEC0	Hemoglobin, beta adult 2	0.00439139	0.0379496	2.45217	up
A0A060WHT8	Complement component 7b	0.00150988	0.0222412	2.56515	up
A0A060WCY0	Carboxylic ester hydrolase	3.45241e-05	0.0063754	3.07325	up
